# Supplementary material for: The NIN transcription factor coordinates CEP and CLE signaling peptides that regulate nodulation antagonistically
Source: Nat Commun. 2020 Jun 23;11:3167. doi: 10.1038/s41467-020-16968-1 (PMC7311451; doi:10.1038/s41467-020-16968-1)
Supplement: Supplementary file 3 — Source Data [file 41467_2020_16968_MOESM3_ESM.xlsx]

## Sheet: Fig 1A
Fold Change qRT-PCR
	uninoc
	gene	CEP1	CEP2	CEP4	CEP5	CEP6	CEP7	CEP8	CEP9	CEP11
Experiment 1	rep1	1.0928	1.06729	0.695467	0.932707	0.888146	0.869174	1.13713	0.935104	0.634945
		0.907199	0.932707	1.30453	1.06729	1.11185	1.13083	0.862871	1.0649	1.36505
Experiment 2	rep2	0.706668	0.464168	1.29306	1.11524	0.798366	1.36321	0.763735	0.734189	0.827136
		1.61218	0.890451	0.868544	1.08001	0.501309	1.14057	1.18547	0.881562	1.01247
	rep3	0.983498	1.18103	0.69379	0.908167	1.97988	0.761314	1.11893	0.887239	1.15116
		0.697654	1.46435	1.14461	0.896583	0.720446	0.734907	0.931873	1.49701	1.00923
Experiment 3	rep4	1.10075	1.23918	1.01604	0.980747	1.02246	1.08006	1.19947	0.964713	1.33336
		0.899251	0.76082	0.983955	1.01925	0.977539	0.91994	0.800527	1.03529	0.666642
	mean	1	1	1	1	1	1	1	1	1
	SD	0.290325	0.309603	0.240189	0.0833306	0.439755	0.215796	0.179758	0.225303	0.278197
	IC 0,05	0.201181	0.21454	0.16644	0.0577441	0.304729	0.149536	0.124564	0.156124	0.192777
	n=	8	8	8	8	8	8	8	8	8
	1 dpi
	gene	CEP1	CEP2	CEP4	CEP5	CEP6	CEP7	CEP8	CEP9	CEP11
Experiment 1	rep1	0.293154	0.325529	1.63312	0.0919274	0.126204	2.35058	0.35814	1.13004	2.21265
		0.20862	0.224343	0.410864	0.0506062	0.128658	1.70529	0.232964	0.920218	0.844854
Experiment 2	rep2	0.645936	0.741593	1.47964	0.474925	0.594259	5.65808	0.0339616	1.94766	1.31304
		0.353314	0.859565	2.18875	0.278778	0.351073	2.2597	0.0273031	2.2575	0.881967
	rep3	0.734413	1.20014	2.00065	0.381811	0.62557	6.3104	0.512998	3.29679	1.57156
		0.743902	0.623594	1.70405	0.885147	0.33781	7.26746	0.210207	2.33112	1.47386
Experiment 3	rep4	1.7643	1.35569	0.538204	0.868148	1.38249	2.23069	1.36377	0.377936	1.63737
		1.89945	1.84485	0.673768	1.189	1.79866	2.79256	1.82046	1.34695	1.48708
	mean	0.830387	0.896913	1.32863	0.527543	0.66809	3.82185	0.569975	1.70103	1.4278
	SD	0.66317	0.533377	0.734602	0.401595	0.612977	2.29634	0.708927	0.979201	0.324846
	IC 0,05	0.459545	0.369604	0.509044	0.278286	0.424763	1.59125	0.491252	0.678539	0.225103
	n=	8	8	8	8	8	8	8	8	8
statistical test	p value	ns	ns	ns	0.0135873	ns	0.0001554	ns	ns	0.0405689
Mann-Whitney
for each gene, comparison between uninoculated and 1 dpi roots
ns : non significant

## Sheet: Fig 1B
Fold Change qRT-PCR
	ctrl
	gene	CEP1	CEP2	CEP4	CEP5	CEP6	CEP7	CEP8	CEP9	CEP11
Experiment 1	rep1	1.41337	1.4972	0.945496	1.08325	0.948697	0.956702	0.987164	0.859723	0.961508
		0.586629	0.502803	1.0545	0.916752	1.0513	1.0433	1.01284	1.14028	1.03849
	rep2	1.31324	0.967918	0.929513	0.977539	0.990372	1.44479	0.87233	0.942297	0.91994
		0.686758	1.03208	1.07049	1.02246	1.00963	0.555214	1.12767	1.0577	1.08006
Experiment 2	rep1	1.03689	0.964713	0.866021	0.923129	0.958304	0.958304	1.15284	0.913566	1.08643
		0.96311	1.03529	1.13398	1.07687	1.0417	1.0417	0.847162	1.08643	0.913566
	rep2	0.892902	0.815983	0.90084	0.763848	0.996791	1.21942	0.980747	0.923129	0.929513
		1.1071	1.18402	1.09916	1.23615	1.00321	0.780582	1.01925	1.07687	1.07049
Experiment 3	rep1	0.467137	1.40984	0.477402	0.699713	1.14459	1.24803	0.523835	0.978166	0.835931
		1.18478	0.749201	0.872796	0.772906	0.751738	1.15181	0.419783	0.702837	0.714292
	rep2	0.816507		1.29939	1.13236	0.902633	0.737303	1.56987	1.22455	1.15225
		1.53158	0.840957	1.35041	1.39502	1.20104	0.862861	1.48651	1.09445	1.29753
	mean	1	1	1	1	1	1	1	1	1
	SD	0.330011	0.286853	0.228265	0.203051	0.113372	0.247085	0.331007	0.14171	0.154011
	IC 0,05	0.186718	0.1623	0.129151	0.114885	0.0641448	0.139799	0.187281	0.0801786	0.0871381
	n =	12	11	12	12	12	12	12	12	12
	3h NF
	gene	CEP1	CEP2	CEP4	CEP5	CEP6	CEP7	CEP8	CEP9	CEP11
Experiment 1	rep1	1.93573	1.06547	1.63155	0.392914	0.767607	6.17385	0.84623	1.12573	1.66986
		1.2431	1.01865	1.70653	0.405728	1.21075	6.7111	0.857163	0.631767	1.65918
	rep2	0.704618	0.824423	0.929513	0.343373	1.56212	9.09238	1.04407	0.797466	1.28443
		1.90556	1.73582	0.747273	0.43263	1.71999	10.78	0.942174	0.930278	0.937826
Experiment 2	rep1	0.598961	0.313747	1.28931	0.300223	0.181774	5.74415	0.260052	1.0387	0.835054
		0.287227	0.181819	0.511624	0.104782	0.116732	2.13769	0.0605744	1.08643	0.688792
	rep2	0.339844	0.319669	0.59355	0.309004	0.236699	3.6898	0.289684	1.46543	0.661479
		0.367054	0.446326	0.612908	0.305063	0.393017	3.60783	0.254785	0.838397	0.984789
Experiment 3	rep1	0.303864	0.319048	0.633193	0.0984754	0.250841	1.47943	0.261064	1.00039	0.589182
		0.37555	0.598459	0.553347	0.278553	0.893985	2.17443	0.191843	0.868647	0.640453
	rep2	1.77522	0.776121	0.433582	0.137935	1.22047	3.48522	0.0980952	0.997184	0.721202
		2.52677	0.739645	0.787612	0.114876	1.07688	3.4078	0.225234	1.52168	0.849452
	mean	1.03029	0.694933	0.869165	0.26863	0.802572	4.87364	0.444248	1.02518	0.960142
	SD	0.805821	0.438251	0.436796	0.123325	0.563492	2.8901	0.36254	0.257753	0.379744
	IC 0,05	0.455928	0.247959	0.247136	0.0697763	0.31882	1.6352	0.205122	0.145835	0.214857
	n=	12	12	12	12	12	12	12	12	12
statistical test	p value	ns	0.0392285	ns	< 0,0001	ns	< 0,0001	0.00165204	ns	ns
Mann-Whitney
for each gene, comparison between untreated and NF-treated roots
ns : non significant

## Sheet: Fig 1C
Fold Change qRT-PCR
	ctrl
	gene	CEP1	CEP2	CEP4	CEP5	CEP6	CEP7	CEP8	CEP9	CEP11
Experiment 1	rep1	0.927306	1.59591	1.11502	1.16223	0.916752	1.07049	0.866021	1.11819	0.935903
		1.07269	0.404088	0.884978	0.837773	1.08325	0.929513	1.03398	0.881812	1.0641
	rep2	1.20259	0.347018	0.841417	0.911418	0.5453	1.78209	0.694559	0.337188	0.497488
		1.11344	0.646759	1.13042	0.947203	0.444052	0.778643	0.755	0.403574	0.630844
Experiment 2	rep1	0.777259	1.39716	0.98155	0.876986	1.02944	0.65056	1.02085	1.22509	1.37596
		0.906706	1.60906	1.04662	1.26439	1.98121	0.788703	1.52959	2.03415	1.4957
	rep2	1.15597	0.80361	1.0481	1.01284	1.01284	1.07687	1.10364	0.686355	0.875488
		0.844029	1.19639	0.951898	0.987164	0.987164	0.923129	1.13234	1.675	1.12451
Experiment 3	rep1	0.853437	1.03849	0.78211	1.01284	1.0513	0.87233	1.02182	1.01529	1.0513
		1.14656	0.961508	1.21789	0.987164	0.948697	1.12767	0.916194	0.623355	0.948697
	mean	1	1	1	1	1	1	1.0074	1	1
	SD	0.15435	0.455849	0.137724	0.128653	0.408101	0.31301	0.232984	0.541521	0.301911
	IC 0,05	0.0956651	0.282533	0.0853604	0.0797385	0.252939	0.194002	0.144402	0.335632	0.187123
	n=	10	10	10	10	10	10	10	10	10
	3h BAP
	gene	CEP1	CEP2	CEP4	CEP5	CEP6	CEP7	CEP8	CEP9	CEP11
Experiment 1	rep1	0.815591	0.32906	0.396726	0.137984	0.28505	1.8711	0.101506	1.20772	1.0988
		0.639066	0.357695	0.293411	0.129406	0.18542	1.60397	0.139021	1.04867	1.0988
Experiment 2	rep1	1.12061	0.353764	0.210331	0.10479	0.461487	6.07225	0.580307	0.274582	1.43459
		1.37612	0.497111	0.293667	0.144442	0.704915	7.6507	0.703532	0.99124	1.6628
	rep2	1.2728	0.49077	0.0986222	0.150114	0.511399	2.05237	0.740601	0.984898	0.903699
		0.696196	0.0849978	0.193768	0.0386085	0.269965	3.69292	0.922094	0.347592	0.65586
		1.24181	0.124928	0.15779	0.022663	0.175607	2.78432	0.673265		0.537524
Experiment 3	rep1	0.111564	0.502819	0.0385402	0.0312388	0.499314	2.0749	0.527042	1.13963	1.41239
		0.31155	0.145686	0.0290578	0.0281899	0.539292	2.7344	0.892971	1.49225	1.25828
	mean	0.842812	0.320759	0.190213	0.0874929	0.403605	3.39299	0.586704	0.935822	1.11808
	SD	0.445308	0.165928	0.123912	0.0559506	0.181945	2.09917	0.2938	0.418593	0.370905
	IC 0,05	0.290929	0.108404	0.0809543	0.0365537	0.118869	1.37143	0.191946	0.273476	0.24232
	n=	9	9	9	9	9	9	9	8	9
statistical test	p value	ns	0.00288048	< 0,0001	< 0,0001	0.00166934	0.000382664	0.00374877	ns	ns
Mann-Whitney
for each gene, comparison between untreated and cytokinin-treated roots
ns : non significant

## Sheet: Fig 2A
Fold Change qRT-PCR
		genotype
	uninoc	WT	WT	cre1	cre1
	gene	CLE13	CEP7	CLE13	CEP7
Experiment 1	rep1	1.01633	0.749482	1.7644	1.34317
		1.61338	0.835891	0.93461	1.10083
	rep2	0.704928	1.05318	0.635885	0.835323
		0.665361	1.36145	0.665106	0.720678
Experiment 2	rep1	0.739353	0.837856	0.888673	0.697904
		1.32592	1.19257	0.691876	1.03902
	rep2	1.45993	1.07618	1.17867	1.11988
		0.474801	0.893398	1.24078	1.1432
	mean	1	1	1	1
	SD	0.420388	0.208295	0.383694	0.22701
	IC 0,05	0.291308	0.144338	0.265881	0.157307
	n=	8	8	8	8
		genotype
	1dpi	WT	WT	cre1	cre1
	gene	CLE13	CEP7	CLE13	CEP7
Experiment 1	rep1	21.0258	2.63705	3.16419	0.840702
		21.5726	2.36445	2.57668	1.19662
	rep1	44.2696	4.02806	1.53204	1.42305
		48.7437	4.63897	1.30492	1.1738
Experiment 2	rep2	51.7846	2.57625	4.45055	0.318945
		56.6534	2.91039	3.4428	0.285975
	rep2	65.2457	1.89316	6.93032	0.353441
		64.4135	1.61249	6.48948	0.506313
	mean	46.7136	2.8326	3.73637	0.762356
	SD	17.2514	1.02765	2.09831	0.456203
	IC 0,05	11.9544	0.712113	1.45403	0.316127
	n=	8	8	8	8
statistical test	p value			0.0001554	0.0001554
Mann-Whitney
for each gene, comparison between WT 1 dpi and cre1 1 dpi

## Sheet: Fig 2B
Fold Change qRT-PCR
		genotype
	ctrl	WT	WT	cre1	cre1
	gene	CLE13	CEP7	CLE13	CEP7
Experiment 1	rep1	0.985559	0.668069	1.12451	0.881812
		1.01444	1.33193	0.875488	1.11819
	rep2	0.564269	0.956702	1.60484	1.27045
		1.43573	1.0433	0.747679	1.23824
Experiment 2	rep1	0.797447	1.44479	1.04058	0.829059
		1.20255	0.555214	0.606905	0.66225
	rep2	0.960851	1.07067	1.54359	1.49897
		0.864295	0.852505	1.12705	1.49897
Experiment 3	rep1	0.762614	0.719162	0.628457	0.399541
		1.41224	1.35767	0.700912	0.60251
	mean	1	1	1	1
	SD	0.280562	0.307917	0.35836	0.382628
	IC 0,05	0.173891	0.190846	0.22211	0.237151
	n=	10	10	10	10
		genotype
	3h NF	WT	WT	cre1	cre1
	gene	CLE13	CEP7	CLE13	CEP7
Experiment 1	rep1	92.441	4.01733	1.49147	1.26322
		91.2619	3.96609	2.73551	1.30861
Experiment 2	rep1	48.6889	6.17385	1.08143	0.834397
		55.7145	6.7111	0.792142	0.481991
	rep2	43.0796	9.09238	1.03682	0.506641
		74.8168	10.78	1.10555	0.484382
Experiment 3	rep1	39.5039	17.58	1.53371	0.902774
		35.4202	20.5079	1.09145	0.70738
	mean	60.1159	9.85359	1.35851	0.811174
	SD	23.0094	6.17356	0.607199	0.333677
	IC 0,05	15.9444	4.27798	0.42076	0.231222
	n=	8	8	8	8
statistical test	p value			< 0,0001	< 0,0001
Mann-Whitney
for each gene, comparison between WT and cre1 NF-treated roots

## Sheet: Fig 2C
Fold Change qRT-PCR
		genotype
	ctrl	WT	WT	cre1	cre1
	gene	CLE13	CEP7	CLE13	CEP7
Experiment 1	rep1	0.349704	1.78209	1.30584	0.743874
		0.405335	0.778643	1.3924	0.961614
	rep2	1.32895	0.65056	0.441363	1.14357
		1.91601	0.788703	0.860398	1.15094
Experiment 2	rep1	0.380012	0.819085	0.261988	0.579849
		0.441365	1.18091	0.607363	0.891414
	rep2	1.28656	1.17159	1.74022	0.950506
		1.89206	0.828414	1.39043	1.57823
	mean	1	1	1	1
	SD	0.686414	0.368737	0.53161	0.301327
	IC 0,05	0.475652	0.255517	0.36838	0.208805
	n=	8	8	8	8
		genotype
	3h BAP	WT	WT	cre1	cre1
	gene	CLE13	CEP7	CLE13	CEP7
Experiment 1	rep1	222.824	6.07225	6.70982	2.4546
		263.292	7.6507	8.72971	1.87458
		173.48	2.05237	5.57022	1.79222
Experiment 2	rep1	71.0623	1.63826	1.01497	0.299363
		63.7164	1.94826	1.02808	0.311117
	rep2	102.454	2.07427	2.04311	0.37961
		74.328	1.88387	2.09625	0.374768
Experiment 3	rep1	457.29	3.69292	5.4261	0.654333
		387.004	2.78432	5.05621	0.526045
	mean	201.717	3.3108	4.18605	0.96296
	SD	144.429	2.14144	2.74347	0.835269
	IC 0,05	94.3589	1.39905	1.79237	0.545699
	n=	9	9	9	9
statistical test	p value			< 0,0001	0.00356863
Mann-Whitney
for each gene, comparison between WT and cre1 cytokinin-treated roots

## Sheet: Fig 2D
Fold Change qRT-PCR
	ctrl
	gene	CLE13	CEP7	NIN
Experiment 1	rep1	0.666662	0.972728	1.1109
		1.09633	1.02727	0.763141
	rep2	1.04145	0.894488	1.22711
		1.19556	1.10551	0.89885
Experiment 2	rep1	0.389199	0.627512	0.566387
		1.0063	0.821672	1.07613
	rep2	1.49175	1.09917	1.12078
		1.11275	1.45164	1.2367
Experiment 3	rep1	0.999945	1.02582	1.01286
		1.01858	0.980753	0.987191
	mean	1.00185	1.00066	1.00001
	SD	0.335517	0.241459	0.237439
	IC 0,05	0.207952	0.149655	0.147164
	n=	10	10	10
	1dpi
	gene	CLE13	CEP7	NIN
Experiment 1	rep1	6.93995	1.59353	12.0185
		6.98464	2.29746	9.23767
	rep2	15.5848	3.94871	6.35019
		12.3298	3.78735	6.1694
Experiment 2	rep1	29.9505	2.86712	8.36661
		37.2547	3.37697	9.48215
	rep2	52.1021	4.69871	47.3788
		65.0167	6.15255	60.8552
Experiment 3	rep1	21.3797	4.41018	15.422
		23.1657	4.28462	15.6715
	mean	27.0708	3.74172	19.0952
	SD	19.3908	1.29585	19.0127
	IC 0,05	12.0183	0.803161	11.784
	n=	10	10	10
statistical test	p value	< 0,0001	< 0,0001	< 0,0001
Mann-Whitney
for each gene, comparison between uninoculated and 1 dpi roots

## Sheet: Fig 2E 
Fold Change qRT-PCR
	ctrl
	gene	CLE13	CEP7	NIN
Experiment 1	rep1	0.783896	1.01782	1.18019
		0.764027	0.719686	1.28289
Experiment 2	rep1	1.00043	1.21821	0.861713
		1.45165	1.04429	0.675206
	rep2	0.564269	0.956702	1.15597
		1.43573	1.0433	0.844029
Experiment 3	rep1	0.960851	1.07067	1.19742
		0.864295	0.852505	1.09101
	rep2	0.762614	0.719162	0.409948
		1.41224	1.35767	1.30162
	mean	1	1	1
	SD	0.321859	0.201594	0.292909
	IC 0,05	0.199486	0.124947	0.181543
	n=	10	10	10
	3h NF
	gene	CLE13	CEP7	NIN
Experiment 1	rep1	32.0224	2.49992	3.58258
		33.0668	3.25248	5.16518
Experiment 2	rep1	48.6889	6.17385	18.3812
		55.7145	6.7111	14.7774
	rep2	12.0876	8.98923	12.8304
		10.9078	8.37644	9.79863
Experiment 3	rep1	39.5039	6.64826	7.41152
		35.4202	7.39099	8.29257
	rep2	10.6968	5.74415	8.98595
		23.785	2.13769	8.70215
	mean	30.1894	5.79241	9.79277
	SD	16.5619	2.15012	4.69384
	IC 0,05	10.265	1.33264	2.90922
	n=	10	10	10
statistical test	p value	< 0,0001	< 0,0001	< 0,0001
Mann-Whitney
for each gene, comparison between untreated and NF-treated roots

## Sheet: Fig 2F
Fold Change qRT-PCR
	ctrl
	gene	CLE13	CEP7	NIN
Experiment 1	rep1	0.844029	0.87233	0.91994
		1.15597	1.12767	1.08006
Experiment 2	rep1	0.664567	1.07687	0.750544
		2.24994	0.923129	1.33309
	rep2	0.507531	1.17159	0.954791
		0.577964	0.828414	0.961572
Experiment 3	rep1	0.349704	1.78209	0.479149
		0.405335	0.778643	0.497961
	rep2	1.32895	0.65056	0.898771
		1.91601	0.788703	2.12412
	mean	1	1	1
	SD	0.65557	0.32158	0.469839
	IC 0,05	0.406319	0.199314	0.291204
	n=	10	10	10
	3h BAP
	gene	CLE13	CEP7	NIN
Experiment 1	rep1	72.1307	2.0749	32.4222
		62.6317	2.7344	28.1524
Experiment 2	rep1	124.274	3.69292	25.6166
		111.428	2.78432	14.1928
	rep2	179.172	2.07427	17.3173
		129.985	1.88387	15.7278
Experiment 3	rep1	222.824	6.07225	75.344
		263.292	7.6507	91.9311
	rep2	532.033	1.8711	117.178
		433.249	1.60397	104.393
	mean	213.102	3.24427	52.2275
	SD	144.805	2.06944	38.2501
	IC 0,05	89.7494	1.28263	23.7072
	n=	10	10	10
statistical test	p value	< 0,0001	0.000114611	< 0,0001
Mann-Whitney
for each gene, comparison between untreated and cytokinin-treated roots

## Sheet: Fig 2G
Fold Change qRT-PCR
		genotype
	ctrl	WT	WT	nin	nin
	gene	CLE13	CEP7	CLE13	CEP7
Experiment 1	rep1	1.01633	0.749482	1.05349	0.832955
		1.61338	0.835891	1.08785	0.917138
	rep2	0.704928	1.05318	1.00076	1.24008
		0.665361	1.36145	0.857889	1.00983
Experiment 2	rep1	1.10392	1.0433	0.953499	0.924725
		0.896075	0.956702	1.0465	1.07528
	rep2	1.1071	1.08484	1.0513	1.00321
		0.892902	0.915159	0.948697	0.996791
	mean	1	1	1	1
	SD	0.297632	0.185669	0.0759365	0.121806
	IC 0,05	0.206245	0.12866	0.0526204	0.0844058
	n=	8	8	8	8
		genotype
	1dpi	WT	WT	nin	nin
	gene	CLE13	CEP7	CLE13	CEP7
Experiment 1	rep1	21.0258	2.63705	4.08134	1.04948
		21.5726	2.36445	2.57099	1.11189
	rep2	44.2696	4.02806	2.08023	1.20865
		48.7437	4.63897	4.18748	0.90544
Experiment 2	rep1	52.1021	2.86712	0.7189	0.924725
		65.0167	3.37697	0.902872	0.945734
	rep2	16.8364	5.09521	0.698433	1.51771
		15.6887	5.12802	0.80436	1.3784
	mean	35.6569	3.76698	2.00557	1.13025
	SD	19.0611	1.11168	1.48409	0.224096
	IC 0,05	13.2084	0.770342	1.02841	0.155288
	n=	8	8	8	8
statistical test	p value			0.0001554	0.0001554
Mann-Whitney
for each gene, comparison between WT 1 dpi and nin 1 dpi

[truncated: 22 more sheets: Fig 2H, Fig 2I, Fig 3I, Fig 4C, Fig 4D, Fig 4E , Fig 4F, Fig 5C, Fig 5E, Fig 6C, Fig 6E, Fig 6F, Fig 6H, Fig 6I, Fig S1, Fig S4 A, Fig S4 B, Fig S5A , Fig S5B, Fig S5C  …]
